# Supplementary material for: Getting the Hepatitis B Birth Dose Vaccine to Every Baby: A Rapid Scoping Review of Birth Dose Vaccine Delivery Strategies in Out-of-Facility Settings
Source: Vaccines (Basel). 2026 Jun 24;14(7):554. doi: 10.3390/vaccines14070554 (PMC13418725; doi:10.3390/vaccines14070554)
Supplement: Supplementary file 1 [file vaccines-14-00554-s001.zip]

Archive with 1 entries (1 files):
- vaccines-4346879-supplementary.pdf
